# Supplementary material for: MRI-based radiomics analysis for preoperative evaluation of lymph node metastasis in hypopharyngeal squamous cell carcinoma
Source: Front Oncol. 2022 Sep 23;12:936040. doi: 10.3389/fonc.2022.936040 (PMC9539826; doi:10.3389/fonc.2022.936040)
Supplement: Supplementary file 1 [file Table_1.xlsx]

## Sheet: Sheet1
Radiomics features	ICC value
original_firstorder_Minimum	0.469205
wavelet-LLL_firstorder_Minimum	0.51433
wavelet-LHL_firstorder_Skewness	0.572508
wavelet-LLL_glrlm_LongRunHighGrayLevelEmphasis	0.641134
wavelet-LLL_glcm_SumAverage	0.653013
wavelet-LLL_glcm_JointAverage	0.653013
wavelet-LLL_glcm_Autocorrelation	0.656649
wavelet-LLL_glrlm_HighGrayLevelRunEmphasis	0.657139
wavelet-LLL_glrlm_ShortRunHighGrayLevelEmphasis	0.661019
wavelet-HLH_firstorder_Mean	0.676951
original_glrlm_LongRunHighGrayLevelEmphasis	0.697601
wavelet-LHH_firstorder_Skewness	0.714277
original_glcm_Autocorrelation	0.717066
wavelet-HHH_firstorder_Skewness	0.721225
original_glrlm_HighGrayLevelRunEmphasis	0.730039
original_glcm_JointAverage	0.738999
original_glcm_SumAverage	0.738999
original_glrlm_ShortRunHighGrayLevelEmphasis	0.741275
original_glrlm_LongRunLowGrayLevelEmphasis	0.743621
wavelet-LLH_firstorder_Mean	0.772044
wavelet-HHH_firstorder_Median	0.77301
wavelet-LLH_firstorder_Skewness	0.773423
wavelet-LLL_glcm_ClusterShade	0.778872
original_glrlm_LowGrayLevelRunEmphasis	0.786783
wavelet-LLH_firstorder_Median	0.794025
original_glrlm_ShortRunLowGrayLevelEmphasis	0.801116
wavelet-HHL_firstorder_Mean	0.809398
wavelet-HLH_firstorder_Skewness	0.813499
wavelet-LLH_firstorder_Maximum	0.815037
original_glcm_ClusterShade	0.8237
wavelet-LLL_firstorder_Kurtosis	0.823987
wavelet-HHL_firstorder_Skewness	0.834457
wavelet-LLL_firstorder_Range	0.835293
wavelet-LHH_firstorder_Median	0.838792
original_firstorder_Range	0.849451
wavelet-HLL_firstorder_Kurtosis	0.852874
wavelet-LLL_glcm_Correlation	0.859635
wavelet-HLL_glcm_MCC	0.860549
original_firstorder_Kurtosis	0.862202
wavelet-LLH_glcm_MCC	0.862611
wavelet-LLL_glcm_MCC	0.864228
wavelet-LHH_glcm_ClusterShade	0.865682
wavelet-HLL_firstorder_Energy	0.870048
wavelet-HLL_glrlm_LongRunLowGrayLevelEmphasis	0.873577
wavelet-HLL_glrlm_LongRunHighGrayLevelEmphasis	0.875064
wavelet-HLL_firstorder_Skewness	0.875181
wavelet-HLL_firstorder_TotalEnergy	0.881672
wavelet-HLL_glcm_Autocorrelation	0.883803
wavelet-LHL_firstorder_Energy	0.887247
wavelet-HLL_glrlm_HighGrayLevelRunEmphasis	0.888535
wavelet-HLL_glrlm_LowGrayLevelRunEmphasis	0.889132
original_glcm_MCC	0.890903
wavelet-HLL_glrlm_ShortRunHighGrayLevelEmphasis	0.891573
wavelet-LHL_firstorder_TotalEnergy	0.892522
wavelet-HLL_glrlm_ShortRunLowGrayLevelEmphasis	0.892885
wavelet-HHL_firstorder_TotalEnergy	0.89726
wavelet-HLL_glcm_Idn	0.901518
wavelet-LLH_glcm_Correlation	0.902527
wavelet-HLL_firstorder_Minimum	0.906772
wavelet-HLL_glcm_SumAverage	0.907443
wavelet-HLL_glcm_JointAverage	0.907443
wavelet-HHH_firstorder_Maximum	0.908808
wavelet-HHL_firstorder_Kurtosis	0.910029
wavelet-LLH_firstorder_90Percentile	0.910364
wavelet-HHL_firstorder_Energy	0.910891
wavelet-LLL_glrlm_GrayLevelNonUniformityNormalized	0.914105
wavelet-LLH_glcm_ClusterShade	0.914279
wavelet-HHH_firstorder_Mean	0.91519
wavelet-LHH_firstorder_Mean	0.915196
wavelet-LLL_firstorder_Uniformity	0.915283
wavelet-LHH_firstorder_TotalEnergy	0.916062
wavelet-LHL_firstorder_Maximum	0.918549
wavelet-HLH_glcm_Correlation	0.919042
wavelet-HLH_firstorder_Energy	0.91983
wavelet-LHH_firstorder_Energy	0.921159
wavelet-HLL_firstorder_Range	0.921611
original_firstorder_Skewness	0.922844
wavelet-LLL_glrlm_RunEntropy	0.925118
wavelet-LLL_firstorder_Skewness	0.926488
wavelet-HLH_firstorder_Minimum	0.92664
wavelet-LHH_firstorder_Kurtosis	0.926831
original_glcm_Idn	0.927138
wavelet-HLH_glcm_MCC	0.927701
wavelet-LLL_firstorder_Entropy	0.928214
wavelet-HLH_firstorder_TotalEnergy	0.928444
wavelet-LLL_glcm_DifferenceEntropy	0.929805
wavelet-HLH_glrlm_LongRunHighGrayLevelEmphasis	0.929866
wavelet-LLH_firstorder_Kurtosis	0.93
wavelet-HHH_firstorder_TotalEnergy	0.93023
wavelet-HLL_glcm_Idmn	0.930338
wavelet-HLH_glcm_SumAverage	0.93034
wavelet-HLH_glcm_JointAverage	0.93034
wavelet-LHL_firstorder_Kurtosis	0.932889
original_shape_VoxelVolume	0.93297
wavelet-HLL_firstorder_Maximum	0.9338
original_shape_SphericalDisproportion	0.934001
wavelet-LLH_firstorder_Range	0.934799
wavelet-LHL_glcm_MCC	0.935751
wavelet-HLH_glcm_Autocorrelation	0.935763
wavelet-HLH_glrlm_HighGrayLevelRunEmphasis	0.939033
wavelet-LHH_glrlm_LongRunHighGrayLevelEmphasis	0.939667
wavelet-HHH_firstorder_Energy	0.940105
original_glrlm_RunLengthNonUniformity	0.941045
wavelet-LHL_glrlm_RunLengthNonUniformity	0.941062
wavelet-HLH_glrlm_ShortRunHighGrayLevelEmphasis	0.941129
wavelet-HHL_firstorder_Median	0.941526
wavelet-LLL_glrlm_RunLengthNonUniformity	0.942209
wavelet-LHH_glrlm_RunLengthNonUniformity	0.943066
wavelet-LLL_glcm_Idn	0.943452
wavelet-LLH_glrlm_RunLengthNonUniformity	0.94364
wavelet-HLL_glrlm_RunLengthNonUniformity	0.94425
wavelet-HLH_glrlm_RunLengthNonUniformity	0.944721
wavelet-LLL_firstorder_InterquartileRange	0.944917
wavelet-LHH_firstorder_Minimum	0.945191
original_glcm_Idmn	0.945816
original_shape_Sphericity	0.945896
wavelet-HHL_glrlm_RunLengthNonUniformity	0.945939
wavelet-HHL_glcm_ClusterShade	0.94605
wavelet-LHH_glcm_Autocorrelation	0.946052
wavelet-HHH_firstorder_Range	0.94621
wavelet-LLL_firstorder_MeanAbsoluteDeviation	0.9465
wavelet-HHH_glrlm_RunLengthNonUniformity	0.946872
wavelet-HHH_glcm_Idn	0.947097
original_glrlm_RunEntropy	0.947144
wavelet-LLL_firstorder_RobustMeanAbsoluteDeviation	0.947158
original_shape_Compactness1	0.948628
original_shape_SurfaceArea	0.948891
wavelet-LHH_glcm_SumAverage	0.948917
wavelet-LHH_glcm_JointAverage	0.948917
wavelet-HHL_glcm_MCC	0.949058
wavelet-HHH_firstorder_Kurtosis	0.949413
wavelet-LHH_glcm_Correlation	0.949858
wavelet-LHH_glrlm_HighGrayLevelRunEmphasis	0.949859
wavelet-LLL_glcm_Idmn	0.950317
wavelet-HHH_glrlm_GrayLevelNonUniformity	0.950328
wavelet-LLH_glrlm_RunEntropy	0.951358
wavelet-LHH_glrlm_ShortRunHighGrayLevelEmphasis	0.951773
wavelet-HHL_glrlm_GrayLevelNonUniformity	0.952267
wavelet-LLH_glcm_DifferenceEntropy	0.952334
wavelet-LLH_firstorder_Entropy	0.952732
wavelet-LLH_glrlm_GrayLevelNonUniformityNormalized	0.953037
wavelet-LLL_glcm_DifferenceVariance	0.953311
wavelet-LHH_glcm_MCC	0.953398
wavelet-LLH_firstorder_Uniformity	0.9534
wavelet-LHH_glrlm_LowGrayLevelRunEmphasis	0.953728
wavelet-LLH_glcm_Idn	0.953889
wavelet-LHH_glrlm_ShortRunLowGrayLevelEmphasis	0.954971
wavelet-HLH_glrlm_GrayLevelNonUniformity	0.955127
wavelet-HHH_glcm_Idmn	0.955134
wavelet-HLL_glrlm_GrayLevelNonUniformity	0.955275
wavelet-HHH_glcm_MCC	0.95563
wavelet-LLH_firstorder_Energy	0.955893
original_shape_Compactness2	0.955938
wavelet-LHH_glrlm_GrayLevelNonUniformity	0.957514
wavelet-LHH_glcm_Idn	0.957559
original_glcm_Correlation	0.9579
wavelet-LHH_firstorder_Maximum	0.958154
wavelet-LLL_glcm_JointEntropy	0.958419
wavelet-LHL_firstorder_Mean	0.959028
wavelet-LHL_glcm_Idn	0.959453
original_glrlm_GrayLevelNonUniformityNormalized	0.959624
wavelet-LHH_glrlm_LongRunLowGrayLevelEmphasis	0.960289
wavelet-LLL_glrlm_GrayLevelVariance	0.960521
wavelet-LLL_firstorder_Variance	0.960942
wavelet-LLL_firstorder_10Percentile	0.961122
wavelet-LLH_glcm_DifferenceVariance	0.961337
original_firstorder_Uniformity	0.961435
wavelet-LHH_firstorder_Range	0.961754
original_firstorder_Entropy	0.961824
original_glrlm_GrayLevelNonUniformity	0.962069
wavelet-LHH_glcm_Idmn	0.962852
wavelet-LLH_firstorder_TotalEnergy	0.962896
wavelet-LLH_glcm_Idmn	0.962942
wavelet-HLH_glcm_ClusterShade	0.963167
original_firstorder_TotalEnergy	0.963345
wavelet-HHH_glcm_ClusterShade	0.963546
wavelet-LLH_glcm_Contrast	0.963549
wavelet-LLH_glrlm_GrayLevelNonUniformity	0.963556
wavelet-LLH_glcm_DifferenceAverage	0.963975
wavelet-LLL_firstorder_TotalEnergy	0.964194
wavelet-LHL_glcm_Correlation	0.964288
original_glcm_JointEnergy	0.964541
wavelet-LLH_firstorder_MeanAbsoluteDeviation	0.964614
original_firstorder_Energy	0.964639
wavelet-LHL_glrlm_GrayLevelNonUniformity	0.964685
wavelet-LLL_glcm_DifferenceAverage	0.964793
wavelet-LLH_glcm_JointEntropy	0.965356
wavelet-HHH_glcm_Correlation	0.966164
original_shape_SurfaceVolumeRatio	0.966213
wavelet-HHL_glrlm_LongRunHighGrayLevelEmphasis	0.966459
original_glcm_MaximumProbability	0.966836
wavelet-LHL_firstorder_Range	0.966936
wavelet-LLL_glcm_Id	0.967077
wavelet-LLH_firstorder_Variance	0.96708
wavelet-LLH_glrlm_GrayLevelVariance	0.967089
wavelet-LLL_firstorder_Energy	0.967276
original_firstorder_InterquartileRange	0.967644
wavelet-HHL_firstorder_Minimum	0.967892
wavelet-HHL_glcm_Idn	0.967951
wavelet-LHL_glcm_Idmn	0.96824
wavelet-LLL_glcm_InverseVariance	0.968696
wavelet-LHL_glrlm_RunEntropy	0.969149
original_glcm_Imc2	0.969254
wavelet-LLH_glcm_Imc1	0.969459
wavelet-HHL_glcm_SumAverage	0.969657
wavelet-HHL_glcm_JointAverage	0.969657
wavelet-LLL_glcm_Idm	0.969862
original_firstorder_MeanAbsoluteDeviation	0.969908
original_glcm_SumEntropy	0.970166
original_glcm_JointEntropy	0.970198
wavelet-LLL_glcm_Contrast	0.970922
original_firstorder_Maximum	0.970927
original_firstorder_RobustMeanAbsoluteDeviation	0.970931
wavelet-LLH_firstorder_RobustMeanAbsoluteDeviation	0.971123
wavelet-HHL_glcm_Autocorrelation	0.971273
wavelet-LLL_glcm_SumEntropy	0.971301
wavelet-HHH_glrlm_LongRunHighGrayLevelEmphasis	0.971588
wavelet-LHH_glcm_Imc2	0.971764
wavelet-HHH_firstorder_Minimum	0.971829
wavelet-LHL_firstorder_Median	0.971915
original_glrlm_GrayLevelVariance	0.972546
wavelet-HHL_glrlm_HighGrayLevelRunEmphasis	0.972683
wavelet-LLH_glcm_Imc2	0.973052
wavelet-LLH_glcm_SumSquares	0.973057
wavelet-HHH_glcm_JointAverage	0.973071
wavelet-HHH_glcm_SumAverage	0.973071
wavelet-HHL_glcm_Idmn	0.973338
original_glcm_DifferenceEntropy	0.973749
original_firstorder_10Percentile	0.973963
original_firstorder_Variance	0.974297
wavelet-HHL_glrlm_ShortRunHighGrayLevelEmphasis	0.974329
wavelet-LLH_firstorder_10Percentile	0.974914
wavelet-LLH_firstorder_RootMeanSquared	0.974922
wavelet-HLL_firstorder_Mean	0.975137
wavelet-LLL_glrlm_GrayLevelNonUniformity	0.975982
wavelet-LLH_firstorder_InterquartileRange	0.976046
wavelet-HLH_glcm_Imc2	0.976072
original_glcm_DifferenceVariance	0.976336
wavelet-HLL_glcm_Correlation	0.976341
wavelet-LLL_glcm_SumSquares	0.976483
wavelet-LLL_glcm_ClusterTendency	0.976494
wavelet-HLH_firstorder_Median	0.976523
wavelet-LLH_glcm_SumEntropy	0.976664
wavelet-HHH_glcm_Imc2	0.977003
wavelet-HLH_firstorder_Range	0.977657
wavelet-LLL_glcm_Imc2	0.977826
wavelet-LLH_glcm_ClusterProminence	0.977981
wavelet-HHL_firstorder_Maximum	0.978027
wavelet-LLH_glcm_Id	0.978121
wavelet-LLL_glcm_Imc1	0.978199
wavelet-HHH_glrlm_ShortRunLowGrayLevelEmphasis	0.978324
wavelet-HLL_glcm_ClusterShade	0.978727
wavelet-LLH_glcm_ClusterTendency	0.979318
wavelet-HLH_firstorder_Kurtosis	0.979411
wavelet-HLL_glrlm_RunEntropy	0.979622
original_glcm_Idm	0.979685
wavelet-LHL_firstorder_Minimum	0.979876
wavelet-LHL_glcm_JointAverage	0.979972
wavelet-LHL_glcm_SumAverage	0.979972
original_glcm_Id	0.980707
wavelet-LLH_glcm_Idm	0.980877
wavelet-LHL_glcm_Imc1	0.980891
wavelet-HHL_firstorder_Range	0.981084
wavelet-LLH_glcm_InverseVariance	0.981217
wavelet-LHL_glrlm_GrayLevelVariance	0.98132
wavelet-HHH_glcm_Autocorrelation	0.981413
wavelet-HHL_glcm_Correlation	0.981424
wavelet-LLL_glrlm_RunVariance	0.981712
wavelet-LHL_glcm_Contrast	0.981762
wavelet-LHL_firstorder_Variance	0.981851
wavelet-LLL_glrlm_LongRunEmphasis	0.981876
wavelet-HLL_glcm_JointEntropy	0.981897
wavelet-LHL_glrlm_LongRunHighGrayLevelEmphasis	0.982026
wavelet-LHL_firstorder_90Percentile	0.982118
wavelet-HHH_glrlm_HighGrayLevelRunEmphasis	0.982391
wavelet-LLL_glrlm_ShortRunEmphasis	0.98264
wavelet-HLL_glcm_DifferenceVariance	0.982653
wavelet-HLL_glcm_Imc2	0.982707
wavelet-LLL_glrlm_RunPercentage	0.982794
original_glcm_InverseVariance	0.982862
original_glcm_ClusterTendency	0.982961
wavelet-LLL_glrlm_RunLengthNonUniformityNormalized	0.983263
original_glcm_Contrast	0.983336
wavelet-LHL_glcm_SumSquares	0.983451
original_shape_Maximum3DDiameter	0.983674
wavelet-LHL_firstorder_Entropy	0.98378
original_glcm_SumSquares	0.983797
original_glrlm_ShortRunEmphasis	0.983928
wavelet-LHL_firstorder_RootMeanSquared	0.984058
wavelet-LHL_glcm_ClusterTendency	0.984079
wavelet-LHL_firstorder_10Percentile	0.984094
wavelet-LHL_glcm_DifferenceVariance	0.984179
original_glcm_DifferenceAverage	0.984222
wavelet-HHH_glrlm_ShortRunHighGrayLevelEmphasis	0.98441
original_glcm_Imc1	0.984429
wavelet-LLH_glcm_SumAverage	0.984435
wavelet-LLH_glcm_JointAverage	0.984435
wavelet-HLH_glrlm_LongRunLowGrayLevelEmphasis	0.984464
wavelet-LHL_glcm_ClusterShade	0.984531
wavelet-LLH_glrlm_LongRunLowGrayLevelEmphasis	0.9848
wavelet-LHH_glcm_Imc1	0.985035
wavelet-LLH_glrlm_LowGrayLevelRunEmphasis	0.985037
wavelet-HHH_glrlm_LowGrayLevelRunEmphasis	0.985057
wavelet-LLH_glrlm_ShortRunLowGrayLevelEmphasis	0.985061
wavelet-LHL_glcm_Imc2	0.985388
wavelet-HLH_glrlm_LowGrayLevelRunEmphasis	0.985619
original_glrlm_RunLengthNonUniformityNormalized	0.985621
wavelet-HHL_glcm_Imc2	0.985725
wavelet-HLH_glrlm_ShortRunLowGrayLevelEmphasis	0.985918
wavelet-LHL_firstorder_MeanAbsoluteDeviation	0.985978
original_glrlm_LongRunEmphasis	0.986342
wavelet-LHL_glrlm_GrayLevelNonUniformityNormalized	0.986413
wavelet-LLH_firstorder_Minimum	0.986511
wavelet-LHL_glcm_DifferenceAverage	0.986567
wavelet-HLH_glcm_Idn	0.98658
wavelet-HHL_glrlm_ShortRunLowGrayLevelEmphasis	0.986695
wavelet-LHL_glcm_SumEntropy	0.98674
wavelet-LHL_glcm_Autocorrelation	0.986843
wavelet-HLL_glcm_SumEntropy	0.986856
original_glrlm_RunPercentage	0.986977
wavelet-LHL_glrlm_HighGrayLevelRunEmphasis	0.98718
wavelet-HLH_glcm_JointEntropy	0.987288
wavelet-LHL_glrlm_LowGrayLevelRunEmphasis	0.987532
wavelet-LLH_glrlm_LongRunEmphasis	0.987675
wavelet-LHL_glrlm_LongRunLowGrayLevelEmphasis	0.987794
wavelet-LLH_glrlm_ShortRunEmphasis	0.987807
original_glrlm_RunVariance	0.987999
wavelet-LHL_glcm_JointEntropy	0.988002
wavelet-LHL_glrlm_ShortRunLowGrayLevelEmphasis	0.98804
wavelet-LLH_glrlm_RunVariance	0.9881
wavelet-HHL_glrlm_RunEntropy	0.988102
wavelet-LLL_glrlm_LongRunLowGrayLevelEmphasis	0.988106
wavelet-LHL_glrlm_ShortRunHighGrayLevelEmphasis	0.988145
wavelet-LLH_glrlm_RunPercentage	0.988181
wavelet-LLH_glrlm_RunLengthNonUniformityNormalized	0.988317
wavelet-LLH_glrlm_LongRunHighGrayLevelEmphasis	0.988481
wavelet-LLL_glcm_ClusterProminence	0.988567
wavelet-LLH_glrlm_HighGrayLevelRunEmphasis	0.988748
wavelet-LLH_glrlm_ShortRunHighGrayLevelEmphasis	0.988797
wavelet-HLL_firstorder_Entropy	0.988875
wavelet-LHL_firstorder_Uniformity	0.988878
wavelet-LHL_firstorder_RobustMeanAbsoluteDeviation	0.988938
wavelet-LHH_glrlm_RunEntropy	0.989065
wavelet-LHH_glcm_ClusterProminence	0.989105
wavelet-LLL_glrlm_LowGrayLevelRunEmphasis	0.98931
wavelet-HLL_glcm_ClusterProminence	0.989417
original_glcm_ClusterProminence	0.989428
wavelet-HLH_glcm_Idmn	0.989487
wavelet-LLL_glrlm_ShortRunLowGrayLevelEmphasis	0.989578
wavelet-HLH_glcm_Imc1	0.989646
wavelet-HLL_glcm_DifferenceEntropy	0.989941
wavelet-LHL_glcm_DifferenceEntropy	0.990031
wavelet-HLL_firstorder_RootMeanSquared	0.990108
wavelet-HHH_glrlm_GrayLevelVariance	0.990216
wavelet-LHH_glcm_DifferenceVariance	0.990235
wavelet-LLL_firstorder_Mean	0.99027
wavelet-HLL_glrlm_GrayLevelNonUniformityNormalized	0.990488
wavelet-HHH_firstorder_Variance	0.990573
wavelet-LLL_glcm_MaximumProbability	0.990604
wavelet-LLL_firstorder_Median	0.990664
wavelet-LHL_firstorder_InterquartileRange	0.990698
wavelet-LLL_firstorder_Maximum	0.990742
wavelet-HHL_glrlm_LowGrayLevelRunEmphasis	0.990816
wavelet-HLL_glcm_JointEnergy	0.990939
wavelet-LLH_glcm_Autocorrelation	0.991241
wavelet-HLL_firstorder_Uniformity	0.991352
wavelet-LLL_firstorder_RootMeanSquared	0.991521
wavelet-HLL_glcm_MaximumProbability	0.991653
wavelet-HLL_glcm_Contrast	0.991707
wavelet-HLL_firstorder_Median	0.991826
wavelet-HHH_glrlm_RunEntropy	0.991934
original_firstorder_Median	0.991936
wavelet-LHH_glcm_JointEntropy	0.992065
wavelet-LHH_glcm_Contrast	0.992168
wavelet-HLH_glcm_SumEntropy	0.992171
wavelet-LLH_glcm_MaximumProbability	0.992278
wavelet-LHH_glcm_SumSquares	0.99236
wavelet-HLH_glcm_DifferenceEntropy	0.992408
wavelet-LHH_glrlm_GrayLevelVariance	0.992468
wavelet-LHH_firstorder_Variance	0.992536
wavelet-LHH_glcm_ClusterTendency	0.992541
wavelet-LHH_glcm_DifferenceEntropy	0.992563
wavelet-HLH_glrlm_RunEntropy	0.992667
original_firstorder_Mean	0.992777
wavelet-HLL_glrlm_GrayLevelVariance	0.992944
wavelet-HHH_firstorder_InterquartileRange	0.992946
wavelet-LHH_firstorder_RootMeanSquared	0.993013
wavelet-HHH_glcm_Contrast	0.993017
wavelet-HLL_glcm_Imc1	0.99302
wavelet-LHH_firstorder_10Percentile	0.993063
wavelet-LHH_glcm_SumEntropy	0.993182
wavelet-HHH_firstorder_10Percentile	0.993402
wavelet-HHH_glcm_DifferenceVariance	0.993421
wavelet-HHH_glcm_SumSquares	0.993463
wavelet-HLL_firstorder_Variance	0.99349
wavelet-LHH_firstorder_Entropy	0.9935
wavelet-HHL_glcm_Imc1	0.993698
wavelet-HLH_glcm_JointEnergy	0.993711
original_firstorder_RootMeanSquared	0.993751
wavelet-HHH_glcm_Imc1	0.99376
wavelet-HHH_glcm_ClusterTendency	0.993943
wavelet-HLL_glcm_SumSquares	0.994039
wavelet-HHH_firstorder_RootMeanSquared	0.994073
wavelet-HHH_firstorder_RobustMeanAbsoluteDeviation	0.994094
wavelet-LHH_glcm_DifferenceAverage	0.994152
wavelet-LHL_glcm_Id	0.994209
wavelet-LHL_glcm_InverseVariance	0.994322
wavelet-LHH_glcm_Idm	0.994329
wavelet-HLL_firstorder_MeanAbsoluteDeviation	0.994338
wavelet-HHH_firstorder_MeanAbsoluteDeviation	0.994405
wavelet-LHH_glrlm_GrayLevelNonUniformityNormalized	0.994442
wavelet-LHH_glcm_Id	0.994457
wavelet-LHH_glcm_InverseVariance	0.994544
wavelet-LHH_firstorder_90Percentile	0.994552
wavelet-HHH_firstorder_90Percentile	0.99462
wavelet-LHL_glcm_JointEnergy	0.994684
wavelet-LHH_firstorder_MeanAbsoluteDeviation	0.994707
wavelet-HLL_glcm_ClusterTendency	0.994717
wavelet-LHH_glrlm_RunLengthNonUniformityNormalized	0.994865
wavelet-HLL_firstorder_90Percentile	0.994891
wavelet-LLL_firstorder_90Percentile	0.994905
wavelet-HLL_firstorder_10Percentile	0.994935
wavelet-LHL_glcm_Idm	0.994967
wavelet-HHH_glcm_DifferenceAverage	0.995167
wavelet-HHL_firstorder_90Percentile	0.995172
wavelet-HLL_glcm_DifferenceAverage	0.995184
wavelet-LHH_glcm_JointEnergy	0.995214
wavelet-HLH_firstorder_Entropy	0.995221
wavelet-LHH_firstorder_Uniformity	0.995233
wavelet-LHH_glrlm_ShortRunEmphasis	0.995241
wavelet-LHL_glcm_MaximumProbability	0.99535
wavelet-LHH_glrlm_RunPercentage	0.995431
wavelet-HLH_glrlm_GrayLevelNonUniformityNormalized	0.995682
wavelet-LHH_glcm_MaximumProbability	0.995735
wavelet-HHL_glcm_DifferenceVariance	0.995829
wavelet-LHL_glcm_ClusterProminence	0.995836
wavelet-HHL_glcm_ClusterTendency	0.995846
wavelet-HLL_glcm_InverseVariance	0.995858
wavelet-HLH_glcm_Id	0.995889
wavelet-HLH_firstorder_Maximum	0.995895
wavelet-HLH_firstorder_Uniformity	0.995989
wavelet-HHH_glcm_DifferenceEntropy	0.996047
wavelet-HLH_glcm_Idm	0.996048
wavelet-HHH_glrlm_LongRunLowGrayLevelEmphasis	0.996106
wavelet-HLH_glrlm_RunLengthNonUniformityNormalized	0.996186
wavelet-HLH_glrlm_RunPercentage	0.996218
original_firstorder_90Percentile	0.996237
wavelet-LHH_firstorder_RobustMeanAbsoluteDeviation	0.996266
wavelet-HHH_glcm_ClusterProminence	0.996268
wavelet-HLH_glrlm_ShortRunEmphasis	0.996354
wavelet-HLH_glcm_InverseVariance	0.996405
wavelet-HHL_glcm_SumSquares	0.996405
wavelet-HLH_firstorder_RootMeanSquared	0.996423
wavelet-HLH_glcm_DifferenceVariance	0.996428
wavelet-HHL_glcm_JointEntropy	0.996505
wavelet-HHH_glcm_SumEntropy	0.996527
wavelet-HLH_glcm_DifferenceAverage	0.996548
wavelet-HHL_glcm_SumEntropy	0.996614
wavelet-HHL_firstorder_RootMeanSquared	0.996701
wavelet-HHH_glcm_JointEntropy	0.996748
wavelet-HHL_firstorder_Entropy	0.996788
wavelet-HHH_firstorder_Entropy	0.996812
wavelet-HHL_glrlm_GrayLevelNonUniformityNormalized	0.996812
wavelet-HLH_firstorder_90Percentile	0.996838
wavelet-HHL_glcm_DifferenceEntropy	0.996868
wavelet-HLH_firstorder_10Percentile	0.996876
wavelet-LHL_glrlm_RunLengthNonUniformityNormalized	0.996926
wavelet-HHL_glcm_Contrast	0.99693
wavelet-HHH_glrlm_RunLengthNonUniformityNormalized	0.996955
wavelet-HHL_glrlm_GrayLevelVariance	0.997035
wavelet-HLH_glcm_MaximumProbability	0.99705
wavelet-HHH_glcm_InverseVariance	0.997078
wavelet-HHH_glrlm_GrayLevelNonUniformityNormalized	0.9971
wavelet-HHH_glcm_MaximumProbability	0.997117
wavelet-HHL_firstorder_10Percentile	0.997118
wavelet-LHH_firstorder_InterquartileRange	0.997125
wavelet-HLL_glcm_Id	0.997129
wavelet-HLH_glrlm_LongRunEmphasis	0.997174
wavelet-HHL_firstorder_Variance	0.997194
wavelet-LHL_glrlm_ShortRunEmphasis	0.997223
wavelet-HHH_glrlm_RunPercentage	0.997246
wavelet-HHL_glcm_MaximumProbability	0.997273
wavelet-HLL_firstorder_RobustMeanAbsoluteDeviation	0.997278
wavelet-HHL_firstorder_MeanAbsoluteDeviation	0.99728
wavelet-LHH_glrlm_LongRunEmphasis	0.997281
wavelet-HHH_glrlm_ShortRunEmphasis	0.997297
wavelet-LHL_glrlm_RunPercentage	0.997325
wavelet-HLL_glcm_Idm	0.997349
wavelet-HHL_glcm_DifferenceAverage	0.997362
wavelet-HHL_firstorder_Uniformity	0.99737
wavelet-HLH_glrlm_RunVariance	0.99739
wavelet-HHH_glcm_Id	0.997398
wavelet-HHH_firstorder_Uniformity	0.997406
wavelet-HHL_glcm_ClusterProminence	0.997431
wavelet-HLH_firstorder_MeanAbsoluteDeviation	0.997452
wavelet-HHH_glcm_Idm	0.997531
wavelet-LLL_glcm_JointEnergy	0.997533
wavelet-HHH_glcm_JointEnergy	0.997563
wavelet-HLH_glcm_Contrast	0.99757
wavelet-HHL_glcm_InverseVariance	0.997576
wavelet-HHH_glrlm_RunVariance	0.997596
wavelet-HLL_firstorder_InterquartileRange	0.997734
wavelet-HHL_firstorder_RobustMeanAbsoluteDeviation	0.99774
wavelet-HHL_firstorder_InterquartileRange	0.997745
wavelet-LHH_glrlm_RunVariance	0.997816
wavelet-HLH_firstorder_RobustMeanAbsoluteDeviation	0.997842
wavelet-HLH_glcm_SumSquares	0.99786
wavelet-HLH_glrlm_GrayLevelVariance	0.997883
wavelet-HLH_glcm_ClusterTendency	0.997942
wavelet-HHL_glrlm_LongRunLowGrayLevelEmphasis	0.997962
wavelet-HLH_firstorder_Variance	0.997969
wavelet-HLH_firstorder_InterquartileRange	0.998103
wavelet-LLH_glcm_JointEnergy	0.998126
wavelet-HHH_glrlm_LongRunEmphasis	0.998219
wavelet-LHL_glrlm_LongRunEmphasis	0.998305
wavelet-HHL_glcm_JointEnergy	0.998346
wavelet-HHL_glcm_Id	0.998363
wavelet-LHL_glrlm_RunVariance	0.998372
wavelet-HHL_glcm_Idm	0.998406
wavelet-HHL_glrlm_RunLengthNonUniformityNormalized	0.998542
wavelet-HHL_glrlm_RunVariance	0.998617
wavelet-HHL_glrlm_RunPercentage	0.998658
wavelet-HLL_glrlm_RunPercentage	0.998926
wavelet-HHL_glrlm_ShortRunEmphasis	0.998934
wavelet-HLL_glrlm_RunLengthNonUniformityNormalized	0.998954
wavelet-HLL_glrlm_ShortRunEmphasis	0.999006
wavelet-HLL_glrlm_RunVariance	0.999026
wavelet-HLL_glrlm_LongRunEmphasis	0.999108
wavelet-HHL_glrlm_LongRunEmphasis	0.999217
wavelet-HLH_glcm_ClusterProminence	0.999367
